# Supplementary material for: Molecular determinants of cross-reactivity and potency by VH3-33 antibodies against the Plasmodium falciparum circumsporozoite protein
Source: Cell Rep. 2023 Oct 28;42(11):113330. doi: 10.1016/j.celrep.2023.113330 (PMC10720262; doi:10.1016/j.celrep.2023.113330)
Supplement: Table S2. Properties of 12 selected mAbs, related to Figure 1 [file mmc3.xlsx]

## Sheet: Table S2
		Ig Gene Features											ELISA AUC					SPRe																					PfCSP BLI			Traversal Inhibition	Liver Burden Assay		Bite Parasitemia Assay
																		DND			NANP3			KQPA			NPDPa			NVDP			NPNA3			NANP6
	mAb	IGHV	IGHJ	IGKV	HCDR1b,c	HCDR2b,c	HCDR3b,d	HCDR3 lengthb	KCDR1 lengthb	KCDR3 lengthb	HC SHM (aa)	KC SHM (aa)	KQPA	NPDP	NANP3	DND	NDN	kon (1/Ms)	koff (1/s)	KD (M)	kon (1/Ms)	koff (1/s)	KD (M)	kon (1/Ms)	koff (1/s)	KD (M)	kon (1/Ms)	koff (1/s)	KD (M)	kon (1/Ms)	koff (1/s)	KD (M)	kon (1/Ms)	koff (1/s)	KD (M)	kon (1/Ms)	koff (1/s)	KD (M)	kon (1/Ms)	koff (1/s)	KD (M)	IC50 (µg/mL)	Reduction (%)	mAb Serum Concentration (µg/mL)	Protection (%)a	mAb Serum Concentration (µg/mL)a
	Ky15.1	3-33	4*02	1-5	GFTFSNFGMH	IIWFDGSNTFYADSVKG	SFYSDSAGSLFDY	15	11	8	11	9	1.6	2.2	2.3	2.3	0.9	2170000	0.0275	1.27e-08	15200000	0.0188	1.23e-09	153605	0.0124504	8.04738e-08	-	-	ND	808440	0.000214652	2.61909e-10	367821	0.000632191	1.71848e-09	648174	2.48262e-05	3.83737e-11	158000	0.001465	1.0515e-08	0.3845	85.66	16.5	30	27.6
	Ky15.2		6*02		GFSFSTYGMH	IIWYDGGNKFYADSVQG	AYRTSLDKKYGMDV	16	11	8	12	5	2.2	2.1	2.1	2.2	0.7	2720000	0.0107	3.94e-09	1080000	0.00947	8.81e-09	196103	0.00220379	1.12604e-08	369308	0.000120222	3.30303e-10	494536	0.000220073	4.58784e-10	288098	0.00075092	2.61379e-09	331319	2.13546e-05	7.13079e-11	228333	0.000649667	3.45e-09	0.2995	93.06	48.38	75	92.6
	Ky15.3				GFTFSNAGMH	IIWYDGSIKYYGESVKG	AYSGSLYDKYGMDV	16	11	8	12	9	2	2	2.1	2.1	0.4	397000	0.00698	1.76e-08	648000	0.00202	3.11e-09	145662	0.00195103	1.36695e-08	322769	1e-05	3.13996e-11	415472	7.51452e-05	1.8759e-10	341583	0.000302013	8.89535e-10	590030	1e-05	1.73831e-11	166500	0.0006115	3.835e-09	0.644	91.33	59.88	55	78.3
	Ky15.5				GFTFRNFGMH	IIWYDGSYEFYADSVKG	SYGSLTGDETKYGMDV	18	11	8	12	3	0.4	1.8	1.6	2	0.2	131000	0.00731	5.57e-08	256000	0.0247	9.67e-08	49189.7	0.00438549	9.52584e-08	121528	1e-05	8.30414e-11	148294	3.42534e-05	2.30908e-10	168550	0.00018297	1.09805e-09	277213	1e-05	3.68698e-11	107567	0.00113633	1.26933e-08	0.8007	89.62	68.4	60	93.2
	Ky15.7				GFTFSNRGMH	IIWYDGGNKFYADSVKG	AGDWKADKYTMDV	15	11	8	10	2	1.8	2	1.8	2.1	0.2	760000	0.0089	1.2e-08	1400000	0.0073	5.3e-09	130725	0.0062011	4.75004e-08	295381	0.000137114	4.83542e-10	378289	8.18039e-05	2.2303e-10	184119	0.000934908	5.09902e-09	291542	3.1939e-05	1.12786e-10	149500	0.00124	8.76e-09	0.2715	85.41	59.72	65	98.4
	Ky15.8				GFTFSSYGMH	IIWYDGGNKFYADSVKG	AWYKIDDKYSMDV	15	11	8	8	1	1.6	2.2	2.2	2.4	0.3	1300000	0.012	9.1e-09	1800000	0.0085	4.8e-09	112548	0.0049339	4.40493e-08	326743	0.000222951	6.99011e-10	464077	0.000140228	3.12181e-10	230687	0.000945134	4.17064e-09	341323	1e-05	3.12407e-11	226500	0.0010745	4.68e-09	0.3505	92.39	69.2	60	88.2
	Ky15.10				GFTFSNSGMH	IIWYDGSNKYYADSVKG	AYFDSENLYDYYGMDV	18	11	8	10	7	0.1278	1.197	1.44467	0.489933	0.12	157000	0.0602	3.82e-07	732000	0.00267	3.64e-09	99697.1	0.0302267	3.0331e-07	314206	0.00251952	8.137e-09	399913	5.51677e-05	1.58786e-10	462849	0.000664118	1.43298e-09	727676	1.09276e-05	1.53011e-11	175000	0.0008975	5.37e-09	0.2885	89.09	61.48	65	92.5
	Ky15.11		4*02		GFTFSNFGMH	IIWFDGSYKYYTDSVKG	ARKGQRSDYYGSETSYTFDN	22	11	8	9	6	0.6966	2.45567	2.40467	2.109	0.46	542000	0.0395	7.29e-08	1500000	0.0078	5.21e-09	33085.4	0.0594648	1.80053e-06	145250	0.00195805	1.35114e-08	391967	0.000526347	1.47226e-09	304914	0.000802083	2.63608e-09	282436	1e-05	3.56859e-11	158500	0.00191	1.25e-08	0.6325	79.71	67.4	ND	ND
	Ky224		4*02	2-24	GFTFSVYGMH	VIWYDGSNKIYADSVKG	IGSSSFDY	10	16	9	6	6	0.0905567	1.752	0.0909867	0.0944833	0.24	-	-	Non-binder	-	-	2.973e-06	-	-	Non-binder	28634.8	0.00169419	5.94397e-08	385848	0.000442646	1.16091e-09	11259.2	0.0581904	5.16974e-06	757211	0.000997847	1.33995e-09	116150	0.003265	4.835e-08	0.4894	93.31	72.14	50	87.2
	Ky230		4*02	2-30	GFTFSDYGMH	IIWHDGSNKYYVDSVKG	AASSFGSGFDY	13	16	9	4	4	0.5	1.2	0.4	1.4	0.2	301000	0.00913	3.03e-08	453000	0.00801	1.77e-08	73419.8	0.0128493	1.77279e-07	99501.1	0.00322346	3.29072e-08	200390	0.00325591	1.62436e-08	23130.5	0.018575	8.04447e-07	368329	9.34128e-05	2.56786e-10	310500	0.011345	3.97e-08	1.1405	62.27	47.72	ND	ND
	Ky311		5*02	3-11	GFTFNNHGMH	VIWHDGSNKFYADSVNG	DFFVSGSYNYFDP	15	11	8	12	6	1.39833	1.98267	1.28533	1.73	0.17	1044000	0.02423	2.32e-08	967000	0.0157	1.62e-08	65531.5	0.0273657	4.27461e-07	369161	0.00131504	3.75122e-09	392578	0.000151632	3.7811e-10	440691	0.000466935	1.06976e-09	454827	1e-05	2.33229e-11	119350	0.000851	7.39e-09	0.664	75.08	33.76	ND	ND
	Ky315		6*02	3-15	GFTLSNYGVH	LIWYDGSNKFYADSVKG	PGIAAAGSNYYAMDV	17	11	8	13	7	0.5	2.2	2.3	2.2	1.4	2320000	0.045	1.94e-08	6230000	0.0283	4.54e-09	59568.8	0.0184086	3.13374e-07	619588	0.00085889	1.39413e-09	855095	0.000118115	1.35203e-10	341233	0.000691021	2.04145e-09	706900	5.11628e-05	7.22984e-11	234000	0.0009355	4.425e-09	0.5585	87.99	49.24	25	82.5
	31715	3-30	4*02	1-5	GFTFSTYAMH	VISYHSTNKYYEDSVRG	DGYSSSFFDF	12	11	9	11	8	0.2	1.8	0.7	0.2	0.2	-	-	Non-binder	1240000	0.0206	1.66e-08	-	-	Non-binder	10040.9	0.0454383	4.56323e-06	17221.6	0.0422666	2.45727e-06	197250	0.00137771	7.0292e-09	291723	0.000118172	4.04032e-10	27250	0.000625	2.33e-08	0.8323	92.09	58.06	64.29	89.4
	CIS4317	1-3	3*02	4-1	GYTFTSYAIH	WIKAGNGNTRYSQKFQD	LTVLTPDDAFDI	14	12	9	6	4	0.1	1.5	0.2	1.9	0.2	-	-	1.33e-07	-	-	1.72e-06	-	-	Non-binder	112965	0.0021567	1.91e-08	189807	0.00612615	3.23488e-08	7937.64	0.0705691	9.43336e-06	179372	0.00974446	5.4915e-08	444000	0.00688	1.56e-08	0.3618
	449321	3-49	4*02	3-20	GFTFGDYAMS	FIRSKANGGRTENPASVKG	VELGSSWSLGY	13	12	9	4	1	1.9	1.3	0.3	0.8	0.2	-	-	1.69e-06	-	-	4.78e-07	23216.8	0.0704131	3.11587e-06	203117	0.000204924	1.02232e-09	382168	1.72543e-05	4.52298e-11	270762	0.00492526	1.81994e-08	338724	4.30143e-05	1.26343e-10	145250	0.0056325	4.05825e-08	1.3785
	254121	3-33	3*02	1-5	GFTFSSYGMH	IIWHDGSKKYYADSVKG	VGDYSDFKYGAFDI	16	11	8	8	2	1.7	1.7	1.5	1.7	0.2	124000	0.0458	3.69e-07	122000	0.0233	1.91e-07	20814.2	0.0111144	5.34711e-07	134610	9.4552e-05	6.90946e-10	65944.4	1e-05	1.61072e-10	45769.4	0.00697568	1.52415e-07	86646.8	1e-05	1.32898e-10	70950	0.00232	3.42e-08	1.7995
	a ND = not done
	b CDRs based on Kabat definition
	c Somatically hypermutated residues indicated in red bold text
	d Notable HCDR3 residues are bolded
	e "-" = undetected
	Quantitative data coloured along gradient spectrum
