# Supplementary material for: Molecular determinants of cross-reactivity and potency by VH3-33 antibodies against the Plasmodium falciparum circumsporozoite protein
Source: Cell Rep. 2023 Oct 28;42(11):113330. doi: 10.1016/j.celrep.2023.113330 (PMC10720262; doi:10.1016/j.celrep.2023.113330)
Supplement: Table S3. X-ray crystallography data collection and refinement data for 1210-like mAbs and variants, related to Figures 2–5 [file mmc4.xlsx]

## Sheet: Table S3
		Ky15.2-KQPA	Ky15.2-NPDP	Ky15.2-DND	Ky15.2-NDN	Ky15.2-NANP3	Ky15.3-NPDP	Ky15.5-NPDP	Ky15.7-NPDP	Ky15.8-KQPA	Ky15.8-NPDP	Ky15.10-KQPA	Ky15.10-NPDP	Ky15.10-DND	Ky15.10-Y100EK-KQPA	Ky315-DND
	Beamline	APS-23-ID-B	APS-23-ID-D	APS-23-ID-B	APS-23-ID-B	APS-23-ID-B	NSLS-II-AMX-17-ID-1	APS-23-ID-D	APS-23-ID-B	APS-23-ID-B	APS-23-ID-B	APS-23-ID-D	APS-23-ID-D	APS-23-ID-D	APS-23-ID-B	NSLS-II-AMX-17-ID-1
	Wavelength (Å)	1.03319	1.0332	1.03319	1.03319	1.03319	0.920088	1.03319	1.03317	1.03317	1.03317	1.0332	1.0332	1.03319	1.03317	0.920088
	Space group	P222	P21	P222	P21	P212121	P21	C2	P212121	P21	P21	P21	C2	C2	P21	P21
	Cell dimensions
	a,b,c (Å)	78.2, 85.2, 133.5	46.2, 88.7, 113.7	75.6, 90.5, 133.5	45.5, 77.9, 123.6	77.4, 86.6, 134.2	38.5, 83.3, 66.4	99.9, 87.8, 71.6	51.0, 60.7, 147.8	80.0, 133.5, 101.9	78.7, 130.9, 101.5	52.6, 45.7, 83.1	200.4, 67.9, 83.2	192.5, 61.9, 82.5	58.4, 47.7, 85.0	67.3, 65.2, 128.7
	α, β, γ (°)	90, 90, 90	90, 101.2, 90	90, 90, 90	90, 91.7, 90	90, 90, 90	90, 99.7, 90	90, 119.3, 90	90, 90, 90	90, 110.2, 90	90, 109.3, 90	90, 97.6, 90	90, 105.2, 90	90, 104.5, 90	90, 101.2, 90	90, 97.3, 90
	Resolution (Å)a	40.0-2.95 (3.00-2.95)	40.0-1.85 (1.88-1.85)	40.0-2.45 (2.49-2.45)	40.0-2.10 (2.13-2.10)	40.0-2.20 (2.23-2.20)	40.0-1.54 (1.56-1.54)	40.0-2.45 (2.49-2.45)	40.0-1.70 (1.73-1.70)	40.0-2.25 (2.28-2.25)	40.0-2.40 (2.44-2.40)	40.0-2.15 (2.18-2.15)	40.0-1.75 (1.78-1.75)	40.0-2.60 (2.64-2.60)	40.0-1.69 (1.71-1.69)	40.0-1.96 (1.99-1.96)
	No. molecules in ASU	2	2	2	2	2	1	1	1	4	4	1	2	2	1	2
	No. observations	257,641 (12,008)	508,759 (22,602)	461,214 (21,323)	347,112 (13,806)	624,776 (24,850)	423,277 (16,031)	49,787 (2,438)	284,768 (14,504)	253,310 (9,487)	524,004 (24,820)	140,938 (5,888)	728,345 (37,049)	189,569 (8,499)	348,614 (11,940)	560,044 (25,559)
	No. unique observations	19,407 (934)	76,702 (3,546)	34,421 (1,586)	50,174 (2,056)	46,439 (1,823)	60,897 (2,259)	18,410 (894)	50,113 (2,481)	90,017 (3,503)	75,328 (3,622)	21,555 (880)	108,854 (5,402)	29,115 (1,273)	51,242 (1,783)	79,772 (3,529)
	Multiplicity	13.3 (12.8)	6.6 (6.4)	13.4 (13.4)	6.9 (6.7)	13.4 (13.6)	7.0 (7.1)	2.5 (2.6)	5.5 (5.7)	2.7 (2.6)	6.9 (6.8)	6.5 (6.7)	6.7 (6.9)	6.5 (6.6)	6.7 (6.6)	7.0 (7.2)
	Rmerge (%)b	29.6 (81.1)	10.1 (71.2)	22.4 (79.3)	8.4 (57.8)	14.1 (81.4)	9.7 (71.6)	10.3 (58.5)	25.0 (61.8)	30.7 (52.7)	11.5 (74.1)	17.1 (68.8)	8.1 (64.6)	16.5 (63.1)	10.9 (72.8)	15.2 (77.4)
	Rpim (%)c	8.4 (23.5)	4.2 (30.4)	6.4 (22.3)	3.5 (23.9)	4.0 (22.7)	4.0 (28.9)	7.3 (41.1)	12.3 (27.5)	22.4 (37.8)	4.7 (30.6)	7.3 (28.7)	3.4 (26.4)	7.1 (26.3)	4.5 (30.4)	6.2 (31.0)
	<I/σ I>	7.1 (1.6)	10.3 (1.6)	8.9 (1.7)	13.3 (2.0)	11.2 (1.6)	12.2 (1.5)	8.2 (1.6)	10.3 (1.5)	4.8 (1.6)	11.2 (1.5)	9.7 (1.7)	12.3 (1.5)	8.2 (1.8)	11.5 (1.6)	9.6 (1.5)
	CC½	99.2 (79.5)	99.7 (59.3)	99.5 (74.4)	99.8 (85.0)	99.8 (77.0)	99.8 (65.6)	99.0 (57.1)	83.3 (79.4)	67.6 (71.6)	99.7 (69.5)	99.4 (73.4)	99.8 (76.7)	98.9 (78.4)	99.8 (65.8)	99.6 (53.1)
	Completeness (%)	99.8 (99.8)	99.9 (100.0)	99.9 (100.0)	99.4 (99.8)	99.7 (99.8)	100.0 (100.0)	92.1 (95.2)	97.4 (97.0)	94.5 (95.5)	99.3 (99.5)	99.7 (100.0)	99.8 (100.0)	99.4 (99.3)	98.9 (98.7)	100.0 (100.0)
	Refinement Statistics
	Reflections used in refinement	19305	76667	34340	50116	46305	60855	18407	49981	87817	75253	21,539	108797	29108	51217	79749
	Reflections used for R-free	970	2002	1719	1994	1997	1999	920	1998	1959	1977	1077	1,998	1455	2000	1999
	Non-hydrogen atoms	6786	7593	7228	7312	7233	4009	3539	3959	14579	13875	3602	7927	6915	3909	7613
	Macromolecule	6786	6957	6929	6945	6936	3548	3492	3454	13731	13641	3421	6984	6822	3419	6907
	Water	0	624	251	319	245	417	47	465	744	202	121	911	61	466	666
	Heteroatom	0	12	48	48	52	44	0	40	104	32	60	32	32	24	40
	Rworkd / Rfreee	21.6 / 24.0	17.3 / 21.8	18.8 / 23.4	20.5 / 22.8	21.4 / 24.1	17.5 / 20.3	18.9 / 21.4	20.8 / 23.0	25.9 / 27.9	20.2 / 24.2	18.9 / 23.7	16.3 / 19.8	20.4 / 24.1	15.6 / 18.4	17.8 / 22.0
	Rms deviations from ideality
	Bond lengths (Å)	0.003	0.008	0.003	0.003	0.003	0.008	0.003	0.003	0.004	0.003	0.003	0.012	0.003	0.013	0.005
	Bond angle (°)	0.58	0.96	0.6	0.61	0.68	0.93	0.61	0.62	0.72	0.54	0.57	1.16	0.57	1.32	0.76
	Ramachandran plot
	Favoured regions (%)	97.3	97.3	97.2	97.6	97.8	98.2	98.7	96.6	97.1	96.5	96.4	98.1	97.2	98.4	96.7
	Allowed regions (%)	2.7	2.7	2.8	2.4	2.2	1.8	1.3	3.4	2.8	3.4	3.6	1.9	2.8	1.6	3.3
	B-factors (Å2)
	Wilson B-value	55.5	29.9	41.8	40	42.2	19.7	46.1	22.3	30.4	50.2	37.8	27.9	56.8	21.2	27.2
	Average B-factors	56.4	39	46	53.2	52.4	26.3	49	27.1	36.6	58.8	44.3	36.9	63.8	26.7	35.8
	Average macromolecule	56.4	38.6	45.9	53.4	52.4	24.9	49	26.1	36.5	58.9	44.1	36	63.9	25.1	35.5
	Average heteroatom	-	44.6	54.7	54.9	65.7	41.2	-	36.3	48.5	57.4	55.2	57.3	67	35.5	38
	Average water molecule	-	43.3	45.1	49.6	51.2	36.5	47.2	34	36.7	51.2	46	43.2	54	37.3	38.3
	a Values in parentheses refer to the highest resolution bin.
	b Rmerge = Σhkl Σi | Ihkl, i - <Ihkl > | / Σhkl <Ihkl >
	c Rpim = Σhkl [1 / (N – 1)]1/2 Σi | Ihkl, i - <Ihkl > | / Σhkl <Ihkl >
	d Rwork = (Σ | |Fo | − |Fc | |) / (Σ | |Fo |) - for all data except as indicated in footnote e.
	e 5% of data were used for the Rfree calculation
