# Supplementary material for: Molecular determinants of cross-reactivity and potency by VH3-33 antibodies against the Plasmodium falciparum circumsporozoite protein
Source: Cell Rep. 2023 Oct 28;42(11):113330. doi: 10.1016/j.celrep.2023.113330 (PMC10720262; doi:10.1016/j.celrep.2023.113330)
Supplement: Table S4. X-ray crystallography data collection and refinement data for MGG4-like mAbs and variants, related to Figures 2–4 [file mmc5.xlsx]

## Sheet: Table S4
		Ky15.1-KQPA	Ky15.11-KQPA	Ky15.11-NDN	Ky15.11-S100IK-KQPA	Ky311-KQPA
	Beamline	APS-23-ID-D	APS-23-ID-D	APS-23-ID-D	CLS-CMCF-ID	APS-23-ID-D
	Wavelength (Å)	1.03317	1.03323	1.03319	1.033	1.0332
	Space group	P6322	P212121	P212121	P21	C2
	Cell dimensions
	a,b,c (Å)	181.7, 181.7, 202.6	64.4, 84.2, 88.3	63.7, 83.1, 92.3	95.4, 60.5, 184.9	118.8, 66.2, 84.0
	α, β, γ (°)	90, 90, 120	90, 90, 90	90, 90, 90	90, 98.4, 90	90, 132.6, 90
	Resolution (Å)a	40.0-2.90 (2.95-2.90)	40.0-1.80 (1.83-1.80)	40.0-1.80 (1.83-1.80)	40.0-2.90 (2.95-2.90)	40.0-1.80 (1.83-1.80)
	No. molecules in ASU	3	1	1	4	1
	No. observations	440,946 (22,221)	583,921 (29,141)	595,060 (28,872)	176,986 (8,859)	278,118 (13,830)
	No. unique observations	43,443 (2,146)	45,200 (2,184)	46,199 (2,205)	46,810 (2,271)	44,112 (2,104)
	Multiplicity	10.0 (10.3)	12.9 (13.3)	12.9 (13.1)	3.8 (3.9)	6.2 (6.4)
	Rmerge (%)b	24.8 (73.2)	6.9 (82.6)	15.9 (85.6)	24.7 (72.6)	41.3 (85.3)
	Rpim (%)c	8.1 (23.8)	2.0 (23.3)	4.6 (24.5)	14.6 (42.7)	18.2 (35.8)
	<I/σ I>	7.7 (1.7)	21.1 (1.6)	15.7 (1.8)	5.2 (1.3)	7.1 (1.6)
	CC½	98.0 (65.5)	100.0 (63.6)	99.8 (67.6)	96.8 (43.3)	93.5 (81.1)
	Completeness (%)	98.1 (99.2)	99.9 (100.0)	99.9 (99.9)	99.7 (100.1)	98.5 (98.1)
	Refinement Statistics
	Reflections used in refinement	43437	45110	46125	46761	42851
	Reflections used for R-free	1999	2005	1999	1995	2034
	Non-hydrogen atoms	9902	3820	4051	13766	3703
	Macromolecule	9902	3495	3612	13766	3361
	Water	0	223	407	0	322
	Heteroatom	0	102	32	0	20
	Rworkd / Rfreee	21.6 / 25.1	17.1 / 19.8	17.8 / 20.3	25.0 / 27.4	19.9 / 23.4
	Rms deviations from ideality
	Bond lengths (Å)	0.002	0.014	0.003	0.002	0.003
	Bond angle (°)	0.54	1.18	0.67	0.54	0.69
	Ramachandran plot
	Favoured regions (%)	96.1	97.8	97.7	95.1	98.4
	Allowed regions (%)	3.9	2.2	2.3	4.9	1.6
	B-factors (Å2)
	Wilson B-value	47.2	33.1	25.4	49.7	22.2
	Average B-factors	56.4	42.6	32	48.7	24
	Average macromolecule	56.4	41.5	31	48.7	23.2
	Average heteroatom	-	60.2	71.6	-	35.5
	Average water molecule	-	52.3	38.3	-	31.2
	a Values in parentheses refer to the highest resolution bin.
	b Rmerge = Σhkl Σi | Ihkl, i - <Ihkl > | / Σhkl <Ihkl >
	c Rpim = Σhkl [1 / (N – 1)]1/2 Σi | Ihkl, i - <Ihkl > | / Σhkl <Ihkl >
	d Rwork = (Σ | |Fo | − |Fc | |) / (Σ | |Fo |) - for all data except as indicated in footnote e.
	e 5% of data were used for the Rfree calculation
