# Supplementary material for: Molecular determinants of cross-reactivity and potency by VH3-33 antibodies against the Plasmodium falciparum circumsporozoite protein
Source: Cell Rep. 2023 Oct 28;42(11):113330. doi: 10.1016/j.celrep.2023.113330 (PMC10720262; doi:10.1016/j.celrep.2023.113330)
Supplement: Table S5. X-ray crystallography data collection and refinement data for Ky230 and Ky224, related to Figures 2 and 7 [file mmc6.xlsx]

## Sheet: Table S5
		Ky230-NANP5	Ky224-NPDP
	Beamline	APS-23-ID-D	APS-23-ID-D
	Wavelength (Å)	1.0332	1.0332
	Space group	P212121	P222
	Cell dimensions
	a,b,c (Å)	54.2, 61.4, 135.5	64.5, 115.3, 120.4
	α, β, γ (°)	90, 90, 90	90, 90, 90
	Resolution (Å)a	40.0-1.55 (1.57-1.55)	40.0-2.95 (3.00-2.95)
	No. molecules in ASU	1	2
	No. observations	868,512 (32,269)	209,576 (10,448)
	No. unique observations	66,528 (2,442)	19,561 (929)
	Multiplicity	13.1 (13.2)	10.7 (11.3)
	Rmerge (%)b	11.5 (78.0)	40.8 (86.1)
	Rpim (%)c	3.3 (22.1)	12.7 (26.6)
	<I/σ I>	16.0 (1.9)	7.3 (1.5)
	CC½	99.8 (79.3)	98.1 (56.9)
	Completeness (%)	100.0 (100.0)	99.8 (99.9)
	Refinement Statistics
	Reflections used in refinement	66425	19505
	Reflections used for R-free	2000	978
	Non-hydrogen atoms	4039	6744
	Macromolecule	3506	6744
	Water	505	0
	Heteroatom	28	0
	Rworkd / Rfreee	16.5 / 19.8	22.7 / 27.2
	Rms deviations from ideality
	Bond lengths (Å)	0.013	0.002
	Bond angle (°)	1.21	0.51
	Ramachandran plot
	Favoured regions (%)	98.2	95.3
	Allowed regions (%)	1.8	4.5
	B-factors (Å2)
	Wilson B-value	18.9	56.4
	Average B-factors	25.1	60
	Average macromolecule	23.5	60
	Average heteroatom	40.3	-
	Average water molecule	35.6	-
	a Values in parentheses refer to the highest resolution bin.
	b Rmerge = Σhkl Σi | Ihkl, i - <Ihkl > | / Σhkl <Ihkl >
	c Rpim = Σhkl [1 / (N – 1)]1/2 Σi | Ihkl, i - <Ihkl > | / Σhkl <Ihkl >
	d Rwork = (Σ | |Fo | − |Fc | |) / (Σ | |Fo |) - for all data except as indicated in footnote e.
	e 5% of data were used for the Rfree calculation
